# Supplementary material for: Cannabinoid-Inspired Inhibitors of the SARS-CoV-2 Coronavirus 2′-O-Methyltransferase (2′-O-MTase) Non-Structural Protein (Nsp10–16)
Source: Molecules. 2024 Oct 28;29(21):5081. doi: 10.3390/molecules29215081 (PMC11547505; doi:10.3390/molecules29215081)
Supplement: Supplementary file 1 [file molecules-29-05081-s001.zip]

Archive with 2 entries (2 files):
- PROOF- SI- Cannabinoid-Inspired Inhibitors of the SARS-CoV-2-comments FINAL.pdf
- SI 2- NP Docking Data Pool.xlsx
