# Supplementary material for: Cannabinoid-Inspired Inhibitors of the SARS-CoV-2 Coronavirus 2′-O-Methyltransferase (2′-O-MTase) Non-Structural Protein (Nsp10–16)
Source: Molecules. 2024 Oct 28;29(21):5081. doi: 10.3390/molecules29215081 (PMC11547505; doi:10.3390/molecules29215081)
Supplement: Supplementary file 1 [file molecules-29-05081-s001.zip › SI 2- NP Docking Data Pool.xlsx]

## Sheet: Sheet1
Compound #	Compound Name	Binding Affinity (kcal/mol) to SARS-CoV-2 2'-O-MTase
9	Manzamine F	-10.3
689	Machaeriol_B	-10.2
693	Machaeriol_D	-10.1
860	ZE_Platanoside_3	-10.1
844	EE_Platanoside_5	-10
848	EE_Platanoside_9	-10
6	Dolutegravir	-9.9
121	nobotanin D (15)	-9.9
818	LLZ-A1	-9.9
866	ZE_Platanoside_9	-9.9
966	CPM-1	-9.8
3	Paritaprevir	-9.8
463	Weinbersterol A	-9.8
814	RS-2	-9.8
819	LLZ-A2	-9.8
875	ZZ_Platanoside_9	-9.8
965	TPM-1	-9.7
116	strictinin (10)	-9.7
862	ZE_Platanoside_5	-9.7
865	ZE_Platanoside_8	-9.7
870	ZZ_Platanoside_4	-9.7
1062	TPM-2	-9.6
602	Cepharanthine	-9.6
691	Machaeriol_C	-9.6
696	plus_Machaeriol_A	-9.6
812	RS-1	-9.6
852	EZ_Platanoside_4	-9.6
868	ZZ_Platanoside_2	-9.6
874	ZZ_Platanoside_8	-9.6
1063	CPM-2	-9.5
10	8-OH_Manzamine A	-9.5
434	6-deoxymanzamine X	-9.5
435	8-OH-manzamine-f	-9.5
695	minus_Machaeriol_A	-9.5
808	Chrysin_syn	-9.5
851	EZ_Platanoside_3	-9.5
856	EZ_Platanoside_8	-9.5
1060	NlongboflavoneB	-9.5
167	protohypericin	-9.4
167	protohypericin	-9.4
379	Platanoside	-9.4
683	Perrottetinene	-9.4
809	Chrysin_syn_aro	-9.4
847	EE_Platanoside_8	-9.4
859	ZE_Platanoside_2	-9.4
1059	NlongboflavoneA	-9.4
114	kaempferol-3-O-(2”-6”-di-O-p-trans-coumaroyl)-β-glucoside (8)	-9.3
368	Kaempferol-3-O-(2´´,6´´-di-O-p-trans-coumaroyl)-b-glucopyranoside	-9.3
833	dorsilurin_K	-9.3
841	EE_Platanoside_2	-9.3
853	EZ_Platanoside_5	-9.3
869	ZZ_Platanoside_3	-9.3
872	ZZ_Platanoside_6	-9.3
174	Epigallocatechin_gallate	-9.2
174	Epigallocatechin_gallate	-9.2
409	Thalassiolin B	-9.2
410	Thalassiolin C	-9.2
682	cis_PET_CBN	-9.2
843	EE_Platanoside_4	-9.2
857	EZ_Platanoside_9	-9.2
864	ZE_Platanoside_7	-9.2
867	ZZ_Platanoside_1	-9.2
77	ChicoricAcid	-9.1
108	quercetin (2)	-9.1
129	1,4,6-tri-O-galloyl-β-D-glucoside (23)	-9.1
408	Thalassiolin A	-9.1
418	Curcuphenol a	-9.1
815	Res_syn_2_aro	-9.1
849	EZ_Platanoside_1	-9.1
850	EZ_Platanoside_2	-9.1
1058	Morelloflavone	-9.1
1065	CPM-3	-9
4	Raltegravir	-9
112	Procyanidin B5 (6)	-9
113	Procyanidin B2 (7)	-9
130	1,2,4,6-tetra-O-galloyl-β-D-glucoside (24)	-9
380	Procyanidin-B2	-9
1064	TPM-3	-8.9
155	Eckol (49)	-8.9
346	Awajanoran	-8.9
438	Xestomanzamine A	-8.9
610	silybin B	-8.9
758	Anonaine	-8.9
816	Res_syn_Dimer	-8.9
873	ZZ_Platanoside_7	-8.9
80	Eckol	-8.8
110	rutin (4)	-8.8
132	α-amyrin (26)	-8.8
136	Isoquercitrin 6”-O-gallate (30)	-8.8
147	Phlorotannin (41)	-8.8
185	Manzamine_Dev	-8.8
391	Diphlorethohydroxycarmalol	-8.8
827	dorsilurin_C	-8.8
842	EE_Platanoside_3	-8.8
858	ZE_Platanoside_1	-8.8
1057	DorsilurinC	-8.8
16	CardenolideI	-8.7
76	Carmalol	-8.7
98	Phlorethol	-8.7
104	Tectoridin	-8.7
107	kaempferol (1)	-8.7
123	epicatechin (17)	-8.7
150	Fucosterol (44)	-8.7
162	caulersin	-8.7
163	emodin	-8.7
340	2-OH-5-((6-OH-4-oxo-4H-pyran-2-yl)Me)-2-propylchroman-4one	-8.7
353	Catechin	-8.7
464	Weinbersterol B	-8.7
813	Res_syn_1_aro	-8.7
846	EE_Platanoside_7	-8.7
376	Phidolopin	-8.6
759	Languginosine	-8.6
820	LLZ-A3	-8.6
831	dorsilurin_I	-8.6
871	ZZ_Platanoside_5	-8.6
1	Lopinavir	-8.5
86	Hypericin	-8.5
161	Caulerpin3	-8.5
164	emodin_anthrone	-8.5
166	hypericin	-8.5
166	hypericin	-8.5
168	pseudohypericin	-8.5
168	pseudohypericin	-8.5
359	Diorcinol-B	-8.5
367	Hypericin 2	-8.5
419	Curcuphenol c	-8.5
421	Curcuphenol r	-8.5
828	dorsilurin_F	-8.5
840	EE_Platanoside_1	-8.5
855	EZ_Platanoside_7	-8.5	End of Cut-off value (> -8.5 kcal/mol)
861	ZE_Platanoside_4	-8.5
89	KetoABoswellicAcid	-8.4
90	KetoBBoswellicAcid	-8.4
99	RosmarinicAcid	-8.4
382	Roseochelin-A	-8.4
445	Petrosin-A	-8.4
643	Kahalalide X	-8.4
885	Phenenthrene_4	-8.4
1072	Cannabiripsol (CBR)	-8.3
83	Fuhalol	-8.3
105	Tectorigenin	-8.3
157	5_hydroxyaspastipuline	-8.3
355	Chrysin	-8.3
390	6,6'-bieckol	-8.3
760	Liriodenine	-8.3
829	dorsilurin_G	-8.3
832	dorsilurin_J	-8.3
845	EE_Platanoside_6	-8.3
884	Phenenthrene_3	-8.3
73	berberine	-8.2
82	Fucophlorethol	-8.2
103	Solasodine	-8.2
106	Trachelogenin	-8.2
109	quercitrin (3)	-8.2
133	Uvaol (27)	-8.2
347	Berberine	-8.2
371	Mandelalide-B	-8.2
388	8,8'-bieckol	-8.2
415	Avarol	-8.2
447	Haplosamate A	-8.2
671	CBNA	-8.2
765	DehydroabieticAcid	-8.2
998	GC376a	-8.2
14	CBN	-8.1
78	CLP	-8.1
100	Sarasapogenin	-8.1
140	ZZ_Platanoside kaempferol 3-O-α-L-(2”,3” –di-Z-p-coumaroyl)rhamnoside (34)	-8.1
158	Aspastipuine	-8.1
160	Caulerpin2	-8.1
165	Emodin_Dianthrone	-8.1
169	1,2,3,4,6-Pentagalloylglucose	-8.1
345	Artemisin	-8.1
406	Equisetin	-8.1
416	Avarone	-8.1
515	Aleutianamol B, 10	-8.1
598	lycorine	-8.1
822	LLZ-H9	-8.1
863	ZE_Platainoside_6	-8.1
886	Phenenthrene_5	-8.1
997	GC376	-8.1
2	Ritonavir	-8
15	d8_THC	-8
69	AspAlk1	-8
94	Lobeline	-8
119	pterocarinin (13)	-8
183	Scytonemin	-8
511	Discorhabdin A, 2	-8
625	Kahalalide W	-8
642	Kahalalide V	-8
681	d9_THC	-8
7	Manzamine A	-7.9
23	cyclo_L_Tyr_L_Pro	-7.9
70	AspAlk2	-7.9
93	Lobeliaalk	-7.9
125	β-sitosterol (19)	-7.9
131	Brevifollincarboxylic acid (25)	-7.9
138	EZ_Platanoside kaempferol 3-O-α-L-(2”-E-p-coumaroyl-3”-Z-p-coumaroyl) rhamnoside (32)	-7.9
149	Chitin (43)	-7.9
153	Astaxanthin (47)	-7.9
173	Usnic_acid	-7.9
375	Pentagalloylglucose	-7.9
385	Warfarin	-7.9
433	Manzamine A	-7.9
448	Haplosamate B	-7.9
454	Discorhabdin A	-7.9
514	Aleutianamol A, 9	-7.9
603	Fulvic Acid	-7.9
669	CBL	-7.9
762	Abietatriene	-7.9
7	Remdesivir	-7.8
13	Remdesivir (1P_remdesivir)	-7.8
67	Abbeokutone	-7.8
84	GlansregininA	-7.8
139	ZZ_Platanoside kaempferol 3-O-α-L-(2”-Z-p-coumaroyl-3”-E-p-coumaroyl) rhamnoside (33)	-7.8
159	Caulerpin1	-7.8
360	Diorcinol-E	-7.8
362	Flavone	-7.8
420	Curcuphenol j	-7.8
451	Dehydrofurodendin	-7.8
512	Discorhabdin B, 5	-7.8
611	Clemastanin B	-7.8
658	Cannabiorcol	-7.8
830	dorsilurin_H	-7.8
879	Lasiokaurin	-7.8
883	Phenenthrene_2	-7.8
17	CardenolideII	-7.7
126	β-sitosterol-3-O- β-D-glucopyranoside (20)	-7.7
134	Patriscabratine (28)	-7.7
348	Blumiolide-C	-7.7
387	Zeaenol	-7.7
455	Discorhabdin B	-7.7
465	Stachyflin	-7.7
604	Juglanin	-7.7
615	b-amyrin	-7.7
644	7_Hydroxycannabionol	-7.7
645	8_Hydroxycannabionol	-7.7
656	Cannabiorcicyclol	-7.7
672	CBT	-7.7
699	Methysticin	-7.7
764	CarnosicAcid	-7.7
824	LLZ-H16	-7.7
887	3P_remdesivir	-7.7
18	cyclo_D_Pro_L_Tyr	-7.6
68	Arctigenin	-7.6
75	BoswellicAcid	-7.6
407	Phomasetin	-7.6
516	Discorhabdin D, 18	-7.6
606	Pretazettine	-7.6
613	Rupintrivir	-7.6
624	Kahalalide D	-7.6
664	CBE	-7.6
673	Iso_THC	-7.6
700	Dihydromethysticin	-7.6
766	LevopimaricAcid	-7.6
821	LLZ-H3	-7.6
825	Plitidepsin (Aplidin)	-7.6
826	Didemnin B	-7.6
91	LaurusAlkaloid	-7.5
97	MRTB	-7.5
128	2-hydroursolic acid (22)	-7.5
377	PlakortinicAcid-A	-7.5
386	Xeniolide-I	-7.5
442	Isoaaptamine	-7.5
457	t-Carrageenan	-7.5
481	m-carrageenan	-7.5
513	Aleutianamone, 8	-7.5
761	Magnoflorine	-7.5
877	Kamebakautine	-7.5
878	Lasiodonin	-7.5
96	MRTA	-7.4
124	epicatechin gallate (18)	-7.4
127	Ursolic acid (21)	-7.4
396	Laminaran	-7.4
444	Petrosin	-7.4
482	Mycalamide A	-7.4
486	Aleutianamine	-7.4
510	Aleutianamine, 1	-7.4
676	O_Methylcannabionol	-7.4
702	Flavokavain_A	-7.4
854	EZ_Platanoside_6	-7.4
881	Oridonin	-7.4
74	Betulinicacid	-7.3
111	Asiatic acid (5)	-7.3
344	Anthracimycin-B	-7.3
357	Deoxytrichodermaerin	-7.3
398	leu-leu-glu-tyr-ser-leu	-7.3
456	Dihydrodiscorhabdin C	-7.3
517	Discorhabdin C, 19	-7.3
607	Psychotrine	-7.3
649	Cannabicicitran	-7.3
657	Cannabiorcicyclolic_acid	-7.3
680	O_Propylcannabionol	-7.3
823	LLZ-H10	-7.3
839	Paralactonic_acid_E	-7.3
11	Ircinal A	-7.2
366	Harzianol-A	-7.2
397	Leu-leu-glu-tyr-ser-ile	-7.2
414	Lamellarin a 20-sulfate	-7.2
476	Halovir D	-7.2
477	Halovir E	-7.2
659	cannabispirol	-7.2
697	Yangonin	-7.2
763	AbieticAcid	-7.2
767	Nootkatone	-7.2
880	Nodosin	-7.2
882	Phenenthrene_1	-7.2
996	EP128533	-7.2
342	Amathamide-A	-7.1
383	Roseochelin-B	-7.1
404	Da-1	-7.1
441	Batzelladine C	-7.1
599	tubastrine	-7.1
646	8_Hydroxycannabionolic_acid	-7.1
655	Cannabielsoinic_acid_B	-7.1
661	CBC	-7.1
666	CBGA	-7.1
698	Desmethoxyyangonin	-7.1
715	Cannabinodiol (CBND)	-7.1
744	Honokiol	-7.1
1061	Psoralen	-7.1
29	N_phenethylisovaleramideIV	-7
143	5-β-hydroxypalisadin B (37)	-7
439	Crambescidine 800	-7
600	emetine	-7
601	Famciclovir	-7
614	Ribavirin	-7
647	Bisnor_cannabielsoin	-7
660	Cannbigerolic_acid_methylether	-7
663	CBDA	-7
701	Kavain	-7
743	Magnalol	-7
796	Tilorone	-7
876	Epinodosin	-7
10	OH_Chloroquine	-6.9
24	cyclo_Pro_Ile	-6.9
171	OH_Chloroquine	-6.9
184	Shinorine	-6.9
343	Anthracimycin	-6.9
459	k-carrageenan	-6.9
484	4-methylaaptamine	-6.9
485	Hamigeran B	-6.9
654	Cannabielsoinic_acid_A	-6.9
668	CBGVA	-6.9
26	N_phenethylisovaleramide	-6.8
81	Fucol	-6.8
101	SarcophytolA	-6.8
135	Auranamide (29)	-6.8
352	Capsaicin	-6.8
474	Halovir B	-6.8
605	Silvestrol	-6.8
650	Cannabicicyclolic_acid	-6.8
662	CBD	-6.8
665	CBG	-6.8
999	6wtt-ligand (GC367)	-6.8
9	chloroquine	-6.7
12	b_carboline	-6.7
25	cyclo_Pro_Leu	-6.7
88	IlexolideA	-6.7
102	Serratol	-6.7
145	Bromosphaerol (39)	-6.7
151	Bromosphaerodiol (45)	-6.7
156	Acetylmajopolene (50)	-6.7
170	chloroquine	-6.7
351	Caffeic-acid	-6.7
374	Norharmane (b-carboline)	-6.7
449	Clathsterol	-6.7
483	Mycalamide B	-6.7
609	Buchapine	-6.7
612	Interferon alfa-2B	-6.7
667	CBGV	-6.7
675	O_Methylcannabidiol	-6.7
835	Paralactonic_acid_A	-6.7
28	N_phenethylisovaleramideII	-6.6
152	Fucoxanthin (46)	-6.6
443	Aaptamine	-6.6
648	Bisnor_cannabielsoinic_acid	-6.6
653	Cannabidivarinic_acid	-6.6
679	O_Propylcannabidiol	-6.6
836	Paralactonic_acid_B	-6.6
20	Cyclo_L_leu_L_allo_Ile	-6.5
71	Asparaptine	-6.5
341	7-Hydroxycoumarin	-6.5
349	Briaexcavatin-E	-6.5
378	PlakortinicAcid-B	-6.5
458	l-carrageenan	-6.5
674	nor_Cannabidiol	-6.5
838	Paralactonic_acid_D	-6.5
144	Sphaerococcenol A (38)	-6.4
403	Macrolactin-A	-6.4
446	Cyanthiwigin B	-6.4
473	Halovir A	-6.4
608	Zalcitabine	-6.4
21	Cyclo_L_Leu_L_Leu	-6.3
22	cyclo_L_Pro_L_Ala	-6.3
180	Asterina	-6.3
417	Curcuphenol	-6.3
652	Cannabidivarin	-6.3
677	O_Methylcannbigerol	-6.3
837	Paralactonic_acid_C	-6.3
142	Pannosallene (36)	-6.2
146	Alginic acid (40)	-6.2
148	Mycosporin (42)	-6.2
356	Coumarin	-6.2
365	Harmane	-6.2
412	Didemnaketal B	-6.2
440	Ptilomycalin A	-6.2
461	Calyceramide B	-6.2
678	O_Pentylcannabidiol	-6.2
834	OMe_Paralactonic_acid_A	-6.2
370	Mandelalide-A	-6.1
384	Sinulamide	-6.1
450	Polyacetylenetriol	-6.1
620	Kahalalide A	-6.1
8	Favipiravir	-6
27	N_phenethylisovaleramideI	-6
172	Favipiravir	-6
179	Aplysiapalythine_C	-6
182	Malyngolide	-6
411	Didemnaketal A	-6
714	anandamide	-6
19	Cyclo_Gly_L_Pro	-5.9
87	Ilexlactone	-5.9
651	Cannabidiorcol	-5.9
92	Lobechine	-5.8
361	Eugenol	-5.8
363	Flustramine-A	-5.8
475	Halovir C	-5.8
95	Loliolide	-5.7
405	AcDa-1	-5.7
460	Calyceramide A	-5.6
85	Homonojirimycin	-5.5
141	Itomanallene B (35)	-5.5
339	2-Ethylhexyl-1H-imidazole-4-carboxylate	-5.5
364	Fructose	-5.5
462	Calyceramide C	-5.5
623	Kahalalide C	-5.5
118	pedunculagin (12)	-5.4
413	Cyclodidemniserinol trisulfate	-5.4
154	Sphaerodactylomelol (48)	-5.3
354	Catechol	-5.1
373	Menthol	-5.1
436	Manadomanzamine A	-5.1
381	Quinone	-4.9
429	Celebeside A	-4.8
622	Kahalalide B	-4.6
72	BacosideA	-4.5
634	Kahalalide Y	-4.5
633	Kahalalide K	-4.1
626	Kahalalide E	-3.6
117	casuarinin (11)	-3
437	Manadomanzamine B	-2.9
621	Norkahalalide A	-2.9
635	Kahalalide O	-2.3
